# Supplementary material for: Abscisic Acid as Pathogen Effector and Immune Regulator
Source: Front Plant Sci. 2017 Apr 19;8:587. doi: 10.3389/fpls.2017.00587 (PMC5395610; doi:10.3389/fpls.2017.00587)
Supplement: Supplemental Text 1 — FASTA sequences of Botrytis P450 BcABA1 and BcABA2 and all human P450 family member proteins. [file DataSheet1.ZIP]

Archive with 1 entries (1 files):
- ABA12_human.txt
